# Supplementary material for: MED12-Related (Neuro)Developmental Disorders: A Question of Causality
Source: Genes (Basel). 2021 Apr 28;12(5):663. doi: 10.3390/genes12050663 (PMC8146938; doi:10.3390/genes12050663)
Supplement: Supplementary file 1 [file genes-12-00663-s001.zip]

Archive with 1 entries (1 files):
- genes-1190333-supplementary.xlsx
