# Supplementary material for: MED12-Related (Neuro)Developmental Disorders: A Question of Causality
Source: Genes (Basel). 2021 Apr 28;12(5):663. doi: 10.3390/genes12050663 (PMC8146938; doi:10.3390/genes12050663)
Supplement: Supplementary file 1 [file genes-12-00663-s001.zip › genes-1190333-supplementary.xlsx]

## Sheet: Sheet1
Supplemental Table 1. Previously published patients with a MED12 variant. Molecular, phenotype, and reference data for previously reported patients with MED12 variants. Colors refer to the domains. The MED12 domain (green) is encoded by exons 3 – 4 and includes amino acids 103 – 161, the LCEWAV domain (pink) is encoded by exons 7 – 17 and includes amino acids 289 – 757, and the PQL domain (blue) …
Number			cDNA					Protein	Sex	Phenotype	Reference
1			c.322 C > T					p.Arg108*	Female, de novo	Hardikar Syndrome	Li D, et al., Genetics in Medicine. 2020
2			c.497A>G					p.Tyr166Cys	Male	Nonsyndromic	Hu H, et al. HUGO J. 2009; 3:41–49
3			c.514G>C					p.Glu172Gln	Female, de novo	Ohdo Syndrome	Murakami H, et al. Congenit Anom 60, 91–93 (2019)
4			c.514G>C					p.Glu172Gln	Female, de novo	Syndromic intellectual disability	Polla D.L, et al. Genetics in Medicine. 2020;
5			c.617 G > A					p.Arg206Gln	Male	Nonsyndromic intellectual disability	Donnio LM, et al. Human Molecular Genetics. 2017; 26(11): 2062 – 2075
6			c.617 G > A					p.Arg206Gln	Male	Nonsyndromic intellectual disability	Srivastava S, et al. Molecular Genetics and Genomic Medicine. 2019; 7: e569
7			c.887 G > A					p.Arg296Glu	Male, de novo	Microcephaly, intellectual disability, microretrognathia, cryptorchidism	Caro-Llopis A, et al. Pediatrics Research. 2016; 80(6): 809 - 815
8			c.887 G > A					p.Arg296Glu	Male, de novo	Ohdo syndrome	Martínez F, et al. J Med Genet. 2017; 54: 87 - 92
9			c.1249-1G>C					Exon 9 skipping	Female, de novo	Nonsyndromic intellectual disability	Wang C, et al. Front Genet. 2020;11: 129
10			c. 1249-1G>C					r.spl?	Female, de novo	Syndromic intellectual disability	Polla D.L, et al. Genetics in Medicine. 2020;
11			c.1249-2A>G					r.spl?	Female, de novo	Syndromic intellectual disability	Polla D.L, et al. Genetics in Medicine. 2020;
12			c.1562 G > A					p.Arg521His	Female, de novo	Nonsyndromic intellectual disability	Fieremans N, et al. Human Mutation. 2016; 37(8): 804 - 811
13			c.1849A>G					p.Thr617Ala	Male	Nonsyndromic intellectual disability	Lee H et al. JAMA. 2014; 312: 1880
14			c.1862 G > A					p.Arg621Gln	Male inherited from mother	Micrognathia, ear differences, vertebral anomalies	Prescott TE, et al. European J of Medical Genetics. 2016; 59: 367 – 372
15			c.2109G>C					p.Lys703Asn	Male, inherited from mother	Nonsyndromic intellectual disability	Xiao B, et al. Am J Med Genet A. 2018; 176(1): 107 – 115
16			c.2204_2207 delCCAC					Thr736Ilefs*43	Female, de novo	Hardikar Syndrome	Li D, et al., Genetics in Medicine. 2020
17			c.2216C>T					p.Pro739Leu	Male	Nonsyndromic intellectual disability	Hu H, et al. Mol Psychiatry. 2016; 21(1): 133 – 148
18			c.2312 T > C					p.Ile771Thr	Male	Nonsyndromic intellectual disability	Prontera P, et al. Am J Med Genet Part A. 2016; 170A: 2377– 2382
19			c.2312 T > C					p.Ile771Thr	Female	Nonsyndromic intellectual disability	Prontera P, et al. Am J Med Genet Part A. 2016; 170A: 2377– 2382
20			c.2444 G > A					p.Arg815Gln	Male	Microcephaly, intellectual disability	Tzschach A, et al. Eur J Human Genetics. 2015; 11: 1513 – 1518
21			c.2444 G > A					p.Arg815Gln	Male inherited from mother	Nonsyndromic intellectual disability	Charzewska A, et al. Clinical Genetics. 2018; 94: 450 – 456
22			c.2545T>C					p.Ser849Pro	Female, de novo	Syndromic intellectual disability	Polla D.L, et al. Genetics in Medicine. 2020;
23			c.2545T>C					p.Ser849Pro	Female, de novo	Nonsyndromic intellectual disability	Popp B, et al. Eur J Hum Genet. 2017; 25(12): 1364 – 1376
24			c.2661_2662 insG					p.Leu889Profs*11	Female, de novo	Hardikar Syndrome	Li D, et al., Genetics in Medicine. 2020
25			c.2692A>G					p.Asn898Asp	Male	Imperforate anus, cryptorchidism, constipation, intellectual disability	Donnio LM, et al. Human Molecular Genetics. 2017; 26(11): 2062 – 2075
26			c.2692A>G					p.Asn898Asp	Male inherited from mother	Opitz Kaveggia	Srivastava S, et al. Molecular Genetics and Genomic Medicine. 2019; 7: e569
27			c.2735C>T					p.Ser912Leu	Female, de novo	Syndromic intellectual disability	Polla D.L, et al. Genetics in Medicine. 2020;
28			c.2786T>A					p.Val929Asp	Female, de novo	Syndromic intellectual disability	Polla D.L, et al. Genetics in Medicine. 2020
29			c.2861 T > G					p.Val954Gly	Male inherited from mother	Nonsyndromic intellectual disability	Charzewska A, et al. Clinical Genetics. 2018; 94: 450 – 456
30			c.2867A>T					p.Lys956Met	Male	Nonsyndromic intellectual disability	Hu H, et al. Mol Psychiatry. 2016; 21(1): 133 – 148
31			c.2873 G > A					p.Gly958Glu	Male	Opitz Kaveggia	Rump P, et al. Clin Genet. 2011; 79: 183–188.
32			c.2881 C > T					p.Arg961Trp	Male with carrier mother	Opitz Kaveggia	Risheg H, et al. Nature Genetics. 2007; 39: 451 – 453
33			c.3020 A > G					p.Asn1007Ser	Male	Lujan Syndrome	Schwartz C E, et al. J of Medical Genetics. 2007; 44: 472 – 477
34			c.3067 A > G					p.Ile1023Val	Male inherited from mother	Nonsyndromic intellectual disability	Yamamoto T, et al. Human Genome Variation. 2015; 2: 1508
35			c.3101 T > G					p.Phe1034Cys	Male	Nonsyndromic intellectual disability	Huang H, et al. The American Journal of Human Genetics. 2012; 91: 694–702
36			c.3271 G > A					p.Glu1091Lys	Male inherited from mother	Nonsyndromic intellectual disability	Charzewska A, et al. Clinical Genetics. 2018; 94: 450 – 456
37			c.3412C>T					p.Arg1138Trp	Female, de novo	Syndromic intellectual disability	Polla D.L, et al. Genetics in Medicine. 2020
38			c.3412C>T					p.Arg1138Trp	Female, de novo	Syndromic intellectual disability	Polla D.L, et al. Genetics in Medicine. 2020
39			c.3443 G > A					p.Gly1148His	Female with carrier mother	Nonsyndromic intellectual disability	Charzewska A, et al. Clinical Genetics. 2018; 94: 450 – 456
40			c.3443 G > A					p.Gly1148His	Male with carrier mother	Blepharophimosis, hirschsprungs, hypotonia	Isidor B, et al. Am J Med Genet Part A. 2014; 164A: 1821 –1825.
41			c.3443 G > A					p.Gly1148His	Male from carrier mother	Ohdo Syndrome	401 – 406. Vulto-van Silfhout AT, et al. Am J of Human Genetics. 2013; 92:
42			c.3493 T > C					p.Ser1165Pro	Male with carrier mother	Ohdo Syndrome	Vulto-van Silfhout AT, et al. Am J of Human Genetics. 2013; 92:
											401 – 406.
43			c.3640 C > T					p.Arg1214Cys	Male	Nonsyndromic intellectual disability	Srivastava S, et al. Molecular Genetics and Genomic Medicine. 2019; 7: e569
44			c.3646G>A					p.Val1216Met	Female, de novo	Syndromic intellectual disability	Polla D.L, et al. Genetics in Medicine. 2020
45			c.3653G>A					p.Gly1218Glu	Female, de novo	Syndromic intellectual disability	Polla D.L, et al. Genetics in Medicine. 2020
46			c.3746T>C					p.Ile1249Pro	Male inherited from mother	Agenesis of corpus callosum	Jiang Y, et al. Front Genet. 2019; 10:1201
47			c.3883C>T					p.Arg1295Cys	Male	Nonsyndromic intellectual disability	Hu H, et al. Mol Psychiatry. 2016; 21(1): 133 – 148
48			c.3884 G > A					p.Arg1295His	Male	Anal stenosis, undescended testes, intellectual disability	Donnio LM, et al. Human Molecular Genetics. 2017; 26(11): 2062 – 2075
49			c.3884 G > A					p.Arg1295His	Male	Marfanoid habitus, intellectual disability, ptosis, small, low-set ears	Callier P, et al. Clin Genet 2013; 84: 507–521
50			c.3884 G > A					p.Arg1295His	Male	Nonsyndromic intellectual disability	Srivastava S, et al. Molecular Genetics and Genomic Medicine. 2019; 7: e569
51			c.3884 G > A					p.Arg1295His	Male inherited from mother	Nonsyndromic intellectual disability	Charzewska A, et al. Clinical Genetics. 2018; 94: 450 – 456
52			c.3932T​>A					p.Val1311Glu	Female, de novo	Syndromic intellectual disability	Polla D.L, et al. Genetics in Medicine. 2020
53			c.3932T>A					p.Val1311Glu	Female, de novo	Nonsyndromic intellectual disability	McRae JF, et al. Nature. 2017; 542(7642): 433 – 438
54			c.4070G>A					p.Arg1357His	Female, de novo	Syndromic intellectual disability	Polla D.L, et al. Genetics in Medicine. 2020
55			c.4111 C > T					p.Pro1371Ser	Male inherited from mother	Nonsyndromic intellectual disability	Charzewska A, et al. Clinical Genetics. 2018; 94: 450 – 456
56			c.4147 G > A					p.Ala1383Thr	Male inherited from mother	Ohdo Syndrome + feeding problems, microcephaly, EoE, speech delay	Langley KG, et al. Am J Med Genetics Part A. 2015; 167A: 3180 – 3185
57			c.4400G​>A					p.Arg1467Gln	Female, de novo	Syndromic intellectual disability	Polla D.L, et al. Genetics in Medicine. 2020
58			c.4832 G > A					p.His1611Arg	Male	Developmental delay, dysmorphic features	Narayanan DL, et al. Am J Med Genet Part A. 2017; 173A: 2257– 2260.
59			c.4903delGTTCinsCCAGCA					p.V1635Pfs*61	Female	Hardikar Syndrome	Li D, et al., Genetics in Medicine. 2020
60			c.5009 C > T					p.Ser1670Phe	Male	Intellectual Disability	Ibarluzea N, et al. Genes. 2020; 11(51)
61			c.5111 G > A					p.Trp1704*	Female	Hardikar Syndrome	Li D, et al., Genetics in Medicine. 2020
62			c.5185 C > A					p.His1729Asn	Male de novo	Ohdo Syndrome	Vulto-van Silfhout AT, et al. Am J of Human Genetics. 2013; 92: 401 – 406.
63			c.5622 C > A					p.Tyr1874*	Female de novo	Hardikar Syndrome	Li D, et al., Genetics in Medicine. 2020
64			c.5898dupC					p.Ser1967Gln fs*84	Male	Severe intellectual disability	Lesca G, et al. Am J Med Genet Part A. 2013; 161A: 3063–3071
65			c.5898dupC					p.Ser1967Gln fs*84	Female	Severe intellectual disability	Lesca G, et al. Am J Med Genet Part A. 2013; 161A: 3063–3071
66			c.5919C>A					p.Tyr1973*	Female, de novo	Syndromic intellectual disability	Polla D.L, et al. Genetics in Medicine. 2020
67			c.5919C>A					p.Tyr1973*	Female, de novo	Developmental disorder	Fitzgerald TW, et al. Nature. 2015; 519: 223 - 228
68			c.5919C>A					p.Tyr1973*	Female, de novo	Nonsyndromic intellectual disability	Kosmicki JA, et al. Nat Genet. 2017; 49(4): 504 – 510
69			c.5922 G > T					p.Glu1974His	Male inherited from mother	Nonsyndromic intellectual disability	Bouazzi H, et al. Clinical Case Reports. 2015; 3(7): 604 - 609
70			c.5922 G > T					p.Glu1974His	Female	Language Delay	Bouazzi H, et al. Clinical Case Reports. 2015; 3(7): 604 - 609
71			c.6169 C > T					p.Q2057*	Female de novo	Hardikar Syndrome	Li D, et al., Genetics in Medicine. 2020
72			c.6231C>A					p.Tyr2077*	Female de novo	Syndromic intellectual disability	Polla D.L, et al. Genetics in Medicine. 2020
73			c.6268C>T					p.Gln2090*	Female de novo	Syndromic intellectual disability	Polla D.L, et al. Genetics in Medicine. 2020
74			c.6280C>T					p.Gln2094*	Female de novo	Syndromic intellectual disability	Polla D.L, et al. Genetics in Medicine. 2020
75			c.6388C>T					p.Gln2130*	Male inherited from mother	Short corpus callosum, suspected unilateral cataract and coloboma, IUGR	Greenbaum L, et al. Front Genet. 2019; 10: 425
76			c.6388C>T					p.Gln2130*	Female	Facial dysmorphisms, hirsutism, menstrual abnormalities, intact cognition	Greenbaum L, et al. Front Genet. 2019; 10: 425
77			c.6448C>T					p.Gln2150*	Female, de novo	Syndromic intellectual disability	Polla D.L, et al. Genetics in Medicine. 2020
